# Supplementary material for: Should We ‘Eat a Rainbow’? An Umbrella Review of the Health Effects of Colorful Bioactive Pigments in Fruits and Vegetables
Source: Molecules. 2022 Jun 24;27(13):4061. doi: 10.3390/molecules27134061 (PMC9268388; doi:10.3390/molecules27134061)
Supplement: Supplementary file 1 [file molecules-27-04061-s001.zip]

Archive with 1 entries (1 files):
- molecules-1750065-supplementary.pdf
